# Supplementary material for: Isolation and Characterization of a Serratia rubidaea from a Shallow Water Hydrothermal Vent
Source: Mar Drugs. 2023 Nov 21;21(12):599. doi: 10.3390/md21120599 (PMC10745058; doi:10.3390/md21120599)
Supplement: Supplementary file 1 [file marinedrugs-21-00599-s001.zip]

Archive with 1 entries (1 files):
- marinedrugs-2721576-supplementary.pdf
